# Supplementary material for: Cell-free DNA in spent culture medium effectively reflects the chromosomal status of embryos following culturing beyond implantation compared to trophectoderm biopsy
Source: PLoS One. 2021 Feb 11;16(2):e0246438. doi: 10.1371/journal.pone.0246438 (PMC7877764; doi:10.1371/journal.pone.0246438)
Supplement: S1 Table — This table shows the overview of chromosomal profiles for all embryos used in the study. https://doi.org/10.6084/m9.figshare.13488762. (XLSX) [file pone.0246438.s002.xlsx]

## Sheet: Sheet1
patient No	embryo No	Time of freezing (day)	Age	Grade	Pregnancy and delivery history	Causes of infertility	Number of egg collections	Time of Outgrowth collection (day)	PGT-A	Outgrowth	niPGT-A
1	1	5	35	4BB	2G1P	endometriosis	4	10	47XX,+14	46XX	46XX
2	2	5	29	3BA	0G0P	endometriosis	1	9	46XX,-8(80%)	46XX,8p(del)	46XX,-8(80%),+22(80％)
3	3	5	36	4AA	0G0P	unknown	1	10	46XX	46XX	46XX
3	4	5	36	3AA	0G0P	unknown	1	10	46XY	46XY,+19(60％)	46XY
4	5	5	40	4BB	1G0P	PCOS	2	9	46XY,+15(80%),+22(80%)	N/A	47XY,+15,+22(80%)
4	6	5	40	3BB	1G0P	PCOS	2	8	46XX,+16,-10	46XX,+16,-10	46XX,+16,-10
3	7	5	36	3AA	0G0P	unknown	1	10	46XX	46XX	46XX
3	8	5	36	4AB	0G0P	unknown	1	10	45XY,+13(80%),+15(80%),-14	46XY,+3,-14	45XY,-14
3	9	5	36	4AB	0G0P	unknown	1	10	46XX	46XX,3q(dup),-20(60%)	46XX,+1(60％),+4(60%),-5(60%),+15(80%)
5	10	5	40	4BB	0G0P	male factor	1	8	45XO,-14(60%)	45XX,-14,+2(80％),-10(80%),+18(80%),+20(80%)	46XO,+14
6	11	6	33	4AA	2G1P	unknown	2	8	46XY	46XY	46XY
7	12	6	35	5BA	1G1P	unknown	2	10	46XY	46XY	46XY
8	13	6	34	4BA	0G0P	myoma	1	9	47XY,+15,+6(60%),+12(60%),+16(80%)	46XY,-9(60%)	N/A
8	14	6	34	5AB	0G0P	myoma	1	8	46XY	N/A	46XY
9	15	6	33	4BB	0G0P	unknown	1	9	45XX,-15	46XY,-9(60%)	45XX,-15,-9(80%)
10	16	6	37	5AA	0G0P	unknown	1	10	N/A	46XX	46XX
10	17	6	37	3BB	0G0P	unknown	1	9	45XX,-11	45XX,-11,+14(60%)	45XX,-11
11	18	6	38	3AA	0G0P	myoma	1	10	46XX	46XX	46XX
11	19	6	38	3AA	0G0P	myoma	1	8	48XX,+8,+21	N/A	47XY,+8,-1(60%),
12	20	6	38	5BB	0G0P	unknown	2	10	46XY	46XY	46XY
